# Supplementary material for: Surface Model and Tomographic Archive of Fossil Primate and Other Mammal Holotype and Paratype Specimens of the Ditsong National Museum of Natural History, Pretoria, South Africa
Source: PLoS One. 2015 Oct 6;10(10):e0139800. doi: 10.1371/journal.pone.0139800 (PMC4595468; doi:10.1371/journal.pone.0139800)
Supplement: S1 Dataset — (ZIP) [file pone.0139800.s001.zip]

Archive with 439 entries (437 files):
- KA89/KA89A/
- KA89/KA89A/KA890285.tif
- KA89/KA89A/KA890286.tif
- KA89/KA89A/KA890287.tif
- KA89/KA89A/KA890288.tif
- KA89/KA89A/KA890289.tif
- KA89/KA89A/KA890290.tif
- KA89/KA89A/KA890291.tif
- KA89/KA89A/KA890292.tif
- KA89/KA89A/KA890293.tif
- KA89/KA89A/KA890294.tif
- KA89/KA89A/KA890295.tif
- KA89/KA89A/KA890296.tif
- KA89/KA89A/KA890297.tif
- KA89/KA89A/KA890298.tif
- KA89/KA89A/KA890299.tif
- KA89/KA89A/KA890300.tif
- KA89/KA89A/KA890301.tif
- KA89/KA89A/KA890302.tif
- KA89/KA89A/KA890303.tif
- KA89/KA89A/KA890304.tif
- KA89/KA89A/KA890305.tif
- KA89/KA89A/KA890306.tif
- KA89/KA89A/KA890307.tif
- KA89/KA89A/KA890308.tif
- KA89/KA89A/KA890309.tif
- KA89/KA89A/KA890310.tif
- KA89/KA89A/KA890311.tif
- KA89/KA89A/KA890312.tif
- KA89/KA89A/KA890313.tif
- KA89/KA89A/KA890314.tif
- KA89/KA89A/KA890315.tif
- KA89/KA89A/KA890316.tif
- KA89/KA89A/KA890317.tif
- KA89/KA89A/KA890318.tif
- KA89/KA89A/KA890319.tif
- KA89/KA89A/KA890320.tif
- KA89/KA89A/KA890321.tif
- KA89/KA89A/KA890322.tif
- KA89/KA89A/KA890323.tif
- KA89/KA89A/KA890324.tif
- KA89/KA89A/KA890325.tif
- KA89/KA89A/KA890326.tif
- KA89/KA89A/KA890327.tif
- KA89/KA89A/KA890328.tif
- KA89/KA89A/KA890329.tif
- KA89/KA89A/KA890330.tif
- KA89/KA89A/KA890331.tif
- KA89/KA89A/KA890332.tif
- KA89/KA89A/KA890333.tif
- KA89/KA89A/KA890334.tif
- KA89/KA89A/KA890335.tif
- KA89/KA89A/KA890336.tif
- KA89/KA89A/KA890337.tif
- KA89/KA89A/KA890338.tif
- KA89/KA89A/KA890339.tif
- KA89/KA89A/KA890340.tif
- KA89/KA89A/KA890341.tif
- KA89/KA89A/KA890342.tif
- KA89/KA89A/KA890343.tif
- KA89/KA89A/KA890344.tif
- KA89/KA89A/KA890345.tif
- KA89/KA89A/KA890346.tif
- KA89/KA89A/KA890347.tif
- KA89/KA89A/KA890348.tif
- KA89/KA89A/KA890349.tif
- KA89/KA89A/KA890350.tif
- KA89/KA89A/KA890351.tif
- KA89/KA89A/KA890352.tif
- KA89/KA89A/KA890353.tif
- KA89/KA89A/KA890354.tif
- KA89/KA89A/KA890355.tif
- KA89/KA89A/KA890356.tif
- KA89/KA89A/KA890357.tif
- KA89/KA89A/KA890358.tif
- KA89/KA89A/KA890359.tif
- KA89/KA89A/KA890360.tif
- KA89/KA89A/KA890361.tif
- KA89/KA89A/KA890362.tif
- KA89/KA89A/KA890363.tif
- KA89/KA89A/KA890364.tif
- KA89/KA89A/KA890365.tif
- KA89/KA89A/KA890366.tif
- KA89/KA89A/KA890367.tif
- KA89/KA89A/KA890368.tif
- KA89/KA89A/KA890369.tif
- KA89/KA89A/KA890370.tif
- KA89/KA89A/KA890371.tif
- KA89/KA89A/KA890372.tif
- KA89/KA89A/KA890373.tif
- KA89/KA89A/KA890374.tif
- KA89/KA89A/KA890375.tif
- KA89/KA89A/KA890376.tif
- KA89/KA89A/KA890377.tif
- KA89/KA89A/KA890378.tif
- KA89/KA89A/KA890379.tif
- KA89/KA89A/KA890380.tif
- KA89/KA89A/KA890381.tif
- KA89/KA89A/KA890382.tif
- KA89/KA89A/KA890383.tif
- KA89/KA89A/KA890384.tif
- KA89/KA89A/KA890385.tif
- KA89/KA89A/KA890386.tif
- KA89/KA89A/KA890387.tif
- KA89/KA89A/KA890388.tif
- KA89/KA89A/KA890389.tif
- KA89/KA89A/KA890390.tif
- KA89/KA89A/KA890391.tif
- KA89/KA89A/KA890392.tif
- KA89/KA89A/KA890393.tif
- KA89/KA89A/KA890394.tif
- KA89/KA89A/KA890395.tif
- KA89/KA89A/KA890396.tif
- KA89/KA89A/KA890397.tif
- KA89/KA89A/KA890398.tif
- KA89/KA89A/KA890399.tif
- KA89/KA89A/KA890400.tif
- KA89/KA89A/KA890401.tif
- KA89/KA89A/KA890402.tif
- KA89/KA89A/KA890403.tif
- KA89/KA89A/KA890404.tif
- KA89/KA89A/KA890405.tif
- KA89/KA89A/KA890406.tif
- KA89/KA89A/KA890407.tif
- KA89/KA89A/KA890408.tif
- KA89/KA89A/KA890409.tif
- KA89/KA89A/KA890410.tif
- KA89/KA89A/KA890411.tif
- KA89/KA89A/KA890412.tif
- KA89/KA89A/KA890413.tif
- KA89/KA89A/KA890414.tif
- KA89/KA89A/KA890415.tif
- KA89/KA89A/KA890416.tif
- KA89/KA89A/KA890417.tif
- KA89/KA89A/KA890418.tif
- KA89/KA89A/KA890419.tif
- KA89/KA89A/KA890420.tif
- KA89/KA89A/KA890421.tif
- KA89/KA89A/KA890422.tif
- KA89/KA89A/KA890423.tif
- KA89/KA89A/KA890424.tif
- KA89/KA89A/KA890425.tif
- KA89/KA89A/KA890426.tif
- KA89/KA89A/KA890427.tif
- KA89/KA89A/KA890428.tif
- KA89/KA89A/KA890429.tif
- KA89/KA89A/KA890430.tif
- KA89/KA89A/KA890431.tif
- KA89/KA89A/KA890432.tif
- KA89/KA89A/KA890433.tif
- KA89/KA89A/KA890434.tif
- KA89/KA89A/KA890435.tif
- KA89/KA89A/KA890436.tif
- KA89/KA89A/KA890437.tif
- KA89/KA89A/KA890438.tif
- KA89/KA89A/KA890439.tif
- KA89/KA89A/KA890440.tif
- KA89/KA89A/KA890441.tif
- KA89/KA89A/KA890442.tif
- KA89/KA89A/KA890443.tif
- KA89/KA89A/KA890444.tif
- KA89/KA89A/KA890445.tif
- KA89/KA89A/KA890446.tif
- KA89/KA89A/KA890447.tif
- KA89/KA89A/KA890448.tif
- KA89/KA89A/KA890449.tif
- KA89/KA89A/KA890450.tif
- KA89/KA89A/KA890451.tif
- KA89/KA89A/KA890452.tif
- KA89/KA89A/KA890453.tif
- KA89/KA89A/KA890454.tif
- KA89/KA89A/KA890455.tif
- KA89/KA89A/KA890456.tif
- KA89/KA89A/KA890457.tif
- KA89/KA89A/KA890458.tif
- KA89/KA89A/KA890459.tif
- KA89/KA89A/KA890460.tif
- KA89/KA89A/KA890461.tif
- KA89/KA89A/KA890462.tif
- KA89/KA89A/KA890463.tif
- KA89/KA89A/KA890464.tif
- KA89/KA89A/KA890465.tif
- KA89/KA89A/KA890466.tif
- KA89/KA89A/KA890467.tif
- KA89/KA89A/KA890468.tif
- KA89/KA89A/KA890469.tif
- KA89/KA89A/KA890470.tif
- KA89/KA89A/KA890471.tif
- KA89/KA89A/KA890472.tif
- KA89/KA89A/KA890473.tif
- KA89/KA89A/KA890474.tif
- KA89/KA89A/KA890475.tif
- KA89/KA89A/KA890476.tif
- KA89/KA89A/KA890477.tif
- KA89/KA89A/KA890478.tif
- KA89/KA89A/KA890479.tif
- KA89/KA89A/KA890480.tif
- KA89/KA89A/KA890481.tif
- KA89/KA89A/KA890482.tif
- KA89/KA89A/KA890483.tif
- KA89/KA89A/KA890484.tif
- KA89/KA89A/KA890485.tif
- KA89/KA89A/KA890486.tif
- KA89/KA89A/KA890487.tif
- KA89/KA89A/KA890488.tif
- KA89/KA89A/KA890489.tif
- KA89/KA89A/KA890490.tif
- KA89/KA89A/KA890491.tif
- KA89/KA89A/KA890492.tif
- KA89/KA89A/KA890493.tif
- KA89/KA89A/KA890494.tif
- KA89/KA89A/KA890495.tif
- KA89/KA89A/KA890496.tif
- KA89/KA89A/KA890497.tif
- KA89/KA89A/KA890498.tif
- KA89/KA89A/KA890499.tif
- KA89/KA89A/KA890500.tif
- KA89/KA89A/KA890501.tif
- KA89/KA89A/KA890502.tif
- KA89/KA89A/KA890503.tif
- KA89/KA89A/KA890504.tif
- KA89/KA89A/KA890505.tif
- KA89/KA89A/KA890506.tif
- KA89/KA89A/KA890507.tif
- KA89/KA89A/KA890508.tif
- KA89/KA89A/KA890509.tif
- KA89/KA89A/KA890510.tif
- KA89/KA89A/KA890511.tif
- KA89/KA89A/KA890512.tif
- KA89/KA89A/KA890513.tif
- KA89/KA89A/KA890514.tif
- KA89/KA89A/KA890515.tif
- KA89/KA89A/KA890516.tif
- KA89/KA89A/KA890517.tif
- KA89/KA89A/KA890518.tif
- KA89/KA89A/KA890519.tif
- KA89/KA89A/KA890520.tif
- KA89/KA89A/KA890521.tif
- KA89/KA89A/KA890522.tif
- KA89/KA89A/KA890523.tif
- KA89/KA89A/KA890524.tif
- KA89/KA89A/KA890525.tif
- KA89/KA89A/KA890526.tif
- KA89/KA89A/KA890527.tif
- KA89/KA89A/KA890528.tif
- KA89/KA89A/KA890529.tif
- KA89/KA89A/KA890530.tif
- KA89/KA89A/KA890531.tif
- KA89/KA89A/KA890532.tif
- KA89/KA89A/KA890533.tif
- KA89/KA89A/KA890534.tif
- KA89/KA89A/KA890535.tif
- KA89/KA89A/KA890536.tif
- KA89/KA89A/KA890537.tif
- KA89/KA89A/KA890538.tif
- KA89/KA89A/KA890539.tif
- KA89/KA89A/KA890540.tif
- KA89/KA89A/KA890541.tif
- KA89/KA89A/KA890542.tif
- KA89/KA89A/KA890543.tif
- KA89/KA89A/KA890544.tif
- KA89/KA89A/KA890545.tif
- KA89/KA89A/KA890546.tif
- KA89/KA89A/KA890547.tif
- KA89/KA89A/KA890548.tif
- KA89/KA89A/KA890549.tif
- KA89/KA89A/KA890550.tif
- KA89/KA89A/KA890551.tif
- KA89/KA89A/KA890552.tif
- KA89/KA89A/KA890553.tif
- KA89/KA89A/KA890554.tif
- KA89/KA89A/KA890555.tif
- KA89/KA89A/KA890556.tif
- KA89/KA89A/KA890557.tif
- KA89/KA89A/KA890558.tif
- KA89/KA89A/KA890559.tif
- KA89/KA89A/KA890560.tif
- KA89/KA89B/
- KA89/KA89B/KA890120.tif
- KA89/KA89B/KA890121.tif
- KA89/KA89B/KA890122.tif
- KA89/KA89B/KA890123.tif
- KA89/KA89B/KA890124.tif
- KA89/KA89B/KA890125.tif
- KA89/KA89B/KA890126.tif
- KA89/KA89B/KA890127.tif
- KA89/KA89B/KA890128.tif
- KA89/KA89B/KA890129.tif
- KA89/KA89B/KA890130.tif
- KA89/KA89B/KA890131.tif
- KA89/KA89B/KA890132.tif
- KA89/KA89B/KA890133.tif
- KA89/KA89B/KA890134.tif
- KA89/KA89B/KA890135.tif
- KA89/KA89B/KA890136.tif
- KA89/KA89B/KA890137.tif
- KA89/KA89B/KA890138.tif
- KA89/KA89B/KA890139.tif
- KA89/KA89B/KA890140.tif
- KA89/KA89B/KA890141.tif
[truncated: 139 more entries]
