# Supplementary material for: Surface Model and Tomographic Archive of Fossil Primate and Other Mammal Holotype and Paratype Specimens of the Ditsong National Museum of Natural History, Pretoria, South Africa
Source: PLoS One. 2015 Oct 6;10(10):e0139800. doi: 10.1371/journal.pone.0139800 (PMC4595468; doi:10.1371/journal.pone.0139800)
Supplement: S4 Dataset — (ZIP) [file pone.0139800.s004.zip]

Archive with 2 entries (2 files):
- KA89B.ply
- KA89bPA.stl
